# Supplementary material for: Integrative Multi-Omics Analysis Characterizes Immune Dysregulation and Altered CD4+ Central Memory T-Cell Abundance in Allergic Rhinitis
Source: Biomedicines. 2026 Jul 9;14(7):1541. doi: 10.3390/biomedicines14071541 (PMC13405808; doi:10.3390/biomedicines14071541)
Supplement: Supplementary file 1 [file biomedicines-14-01541-s001.zip]

Archive with 1 entries (1 files):
- biomedicines-4370774-supplementary.pdf
